# Supplementary material for: Best Practices for Building and Supporting Effective ACGME-Mandated Program Evaluation Committees
Source: MedEdPORTAL. 2020 Dec 10;16:11039. doi: 10.15766/mep_2374-8265.11039 (PMC7732133; doi:10.15766/mep_2374-8265.11039)
Supplement: Supplementary file 1 — Facilitator Guide for PEC Workshop.docxPEC Best Practices Presentation.pptActivity 1 Pair-and-Share.docxActivity 2 Small-Group Discussion of Aims.docxActivity 3 Small-Group Discussion of Data Sources.docxAPE Weak Example.pdfAPE Strong Example.pdfAPE Template With Notes.docSession Evaluation Form.docx [file mep_2374-8265.11039-s001.zip]

Archive with 10 entries (10 files):
- A. Facilitator Guide for PEC Workshop.docx
- B. PEC Best Practices Presentation.ppt
- C. Activity 1 Pair-and-Share.docx
- D. Activity 2 Small-Group Discussion of Aims.docx
- E. Activity 3 Small-Group Discussion of Data Sources.docx
- F. APE Weak Example.pdf
- G. APE Strong Example.pdf
- H. APE Template with Notes.doc
- I. Session Evaluation Form.docx
- _Educational_Summary_Report_11039.pdf
